# Supplementary material for: Feasibility, coverage and cost of oral cholera vaccination conducted by icddr,b using the existing national immunization service delivery mechanism in rural setting Keraniganj, Bangladesh
Source: Hum Vaccin Immunother. 2018 Nov 28;15(6):1302–9. doi: 10.1080/21645515.2018.1528833 (PMC6663147; doi:10.1080/21645515.2018.1528833)
Supplement: Supplemental Material [file khvi-15-06-1528833-s001.zip]

Archive with 2 entries (2 files):
- KHVI_A_1528833_Table S1.docx
- KHVI_A_1528833_Table S2.docx
